# Supplementary material for: The Predictive Value of Clinical Signs to Identify Shock in Critically Ill Patients
Source: Diagnostics (Basel). 2025 Sep 5;15(17):2252. doi: 10.3390/diagnostics15172252 (PMC12428204; doi:10.3390/diagnostics15172252)
Supplement: Supplementary file 1 [file diagnostics-15-02252-s001.zip]

Archive with 11 entries (10 files):
- Supplementary_Files/
- Supplementary_Files/Supplementary_Table_S1.docx
- __MACOSX/Supplementary_Files/._Supplementary_Table_S1.docx
- Supplementary_Files/Supplementary_Figure_S2.jpg
- __MACOSX/Supplementary_Files/._Supplementary_Figure_S2.jpg
- Supplementary_Files/Supplementary_Figure_S2.pdf
- __MACOSX/Supplementary_Files/._Supplementary_Figure_S2.pdf
- Supplementary_Files/Supplementary_Figure_ S1.jpg
- __MACOSX/Supplementary_Files/._Supplementary_Figure_ S1.jpg
- Supplementary_Files/Supplementary_Figure_ S1.pdf
- __MACOSX/Supplementary_Files/._Supplementary_Figure_ S1.pdf
